# Supplementary material for: Influence of age on results following surgery for displaced acetabular fractures in the elderly
Source: BMC Musculoskelet Disord. 2017 Nov 25;18:489. doi: 10.1186/s12891-017-1817-5 (PMC5702086; doi:10.1186/s12891-017-1817-5)
Supplement: Additional file 1: — Detailing patients’ data. (XLSX 31 kb) [file 12891_2017_1817_MOESM1_ESM.xlsx]

## Sheet: Young-old group
No.	age	BMI	Comorbidity	Fracture types	Quality of reduction	Complication	natural death	Clinical scores (points)	pain	ambulation	range of motion	Operative approach	operative time (min)	bleeding amount (ml)	Mechanism of injury	Associated injury	follow-up (months)
1	72	17.9	Hypertension,Anemia	Associated both column	Anatomic	Heterotopic ossification	none	17	5	6	6	Kocher-Langenbeck + Ilioinguinal	180	1150	Auto vs. Pedestrian	none	24
2	72	23.4	Anemia	T-shaped	Poor	none	none	10	3	4	3	Kocher-Langenbeck + Ilioinguinal	180	830	Auto vs. Pedestrian	none	26
3	60	17.8	Anemia	Transverse + posterior wall	Anatomic	none	none	17	5	6	6	Kocher-Langenbeck	75	450	Motorcyclist	none	110
4	61	22.9	Hypertension	Associated both column	Imperfect	Heterotopic ossification	none	18	6	6	6	Kocher-Langenbeck + Ilioinguinal	175	650	Motorcyclist	none	26
5	73	24.6	Hypertension	T-shaped	Imperfect	Deep venous thrombosis	none	9	3	3	3	Kocher-Langenbeck + Ilioinguinal	185	745	Auto vs. Pedestrian	Splenic rupture	27
6	61	18.3	none	Associated both column	Anatomic	Heterotopic ossification	none	18	6	6	6	Kocher-Langenbeck + Ilioinguinal	175	650	Fall from > 2 m	none	36
7	63	25.1	Hypertension	Transverse + posterior wall	Anatomic	none	none	15	4	6	5	Kocher-Langenbeck	155	750	Auto vs. Pedestrian	none	38
8	74	18.2	Pulmonary	Associated both column	Imperfect	none	none	16	5	5	6	Kocher-Langenbeck + Ilioinguinal	155	960	Fall at home	none	48
9	63	21.8	Hypertension	Anterior column	Anatomic	Heterotopic ossification	none	18	6	6	6	Ilioinguinal	55	350	Auto vs. Pedestrian	none	48
10	73	24.6	Hypertension	Transverse + posterior wall	Anatomic	none	death	18	6	6	6	Kocher-Langenbeck + Ilioinguinal	165	940	Auto vs. Pedestrian	none	46
11	65	19.6	Diabetes mellitus	T-shaped	Anatomic	none	none	16	5	6	5	Kocher-Langenbeck + Ilioinguinal	175	1240	Auto vs. Pedestrian	none	44
12	74	24.2	Hypertension	Associated both column	Poor	Heterotopic ossification	none	14	4	6	4	Kocher-Langenbeck + Ilioinguinal	185	960	Pedestrian	none	24
13	65	19.2	Anemia	Posterior wall	Anatomic	none	none	18	6	6	6	Kocher-Langenbeck	45	220	Fall from > 2 m	Sacroiliac joint dislocation	70
14	65	20.7	Hypertension	Associated both column	Imperfect	none	none	15	5	5	5	Kocher-Langenbeck + Ilioinguinal	185	960	Fall from > 2 m	none	86
15	64	21.5	Cerebrovascular accident	Transverse + posterior wall	Anatomic	none	none	18	6	6	6	Kocher-Langenbeck + Ilioinguinal	165	885	Motorcyclist	none	86
16	69	24.9	Hypertension	Posterior wall	Anatomic	Femoral head avascular necrosis	none	12	3	5	4	Kocher-Langenbeck	55	280	Auto vs. Pedestrian	Thoracic spine and costal fracture	108
17	64	18.7	Anemia	Associated both column	Imperfect	none	none	10	3	4	3	Kocher-Langenbeck + Ilioinguinal	175	550	Motorcyclist	none	98
18	67	19.3	Cardiopathy	Associated both column	Anatomic	none	none	18	6	6	6	Kocher-Langenbeck + Ilioinguinal	185	750	Fall from > 2 m	none	86
19	67	24.7	Hypertension	Posterior wall	Anatomic	Heterotopic ossification	none	18	6	6	6	Kocher-Langenbeck	55	400	Auto vs. Pedestrian	none	46
20	67	25.3	Hypertension,Cardiopathy	T-shaped	Anatomic	none	none	16	5	6	5	Kocher-Langenbeck + Ilioinguinal	180	625	Auto vs. Pedestrian	Head trauma	67
21	68	25.5	Hypertension	Transverse	Anatomic	Heterotopic ossification	none	18	6	6	6	Kocher-Langenbeck + Ilioinguinal	155	650	Bike accident	none	59
22	68	18.7	Anemia	Associated both column	Anatomic	none	none	18	6	6	6	Kocher-Langenbeck + Ilioinguinal	170	890	Auto vs. Pedestrian	none	70
23	69	24.4	Diabetes mellitus	Transverse	Anatomic	none	none	16	5	6	5	Kocher-Langenbeck + Ilioinguinal	180	300	Fall from > 2 m	none	96
24	70	23.2	Hypertension	T-shaped	Imperfect	none	none	10	3	4	3	Kocher-Langenbeck + Ilioinguinal	165	750	Auto vs. Pedestrian	none	86
25	70	25.4	Anemia	Posterior column	Anatomic	Heterotopic ossification	none	18	6	6	6	Kocher-Langenbeck	55	300	Bike accident	none	45
26	71	22.9	Hypertension	Posterior column + posterior wall	Anatomic	none	none	18	6	6	6	Kocher-Langenbeck	55	400	Auto vs. Pedestrian	none	56
27	71	25.3	Diabetes mellitus	T-shaped	Imperfect	none	none	15	5	5	5	Kocher-Langenbeck + Ilioinguinal	180	650	Auto vs. Pedestrian	none	68
28	71	25.5	Hypertension,Cardiopathy	Transverse + posterior wall	Anatomic	Femoral head avascular necrosis	none	9	3	4	2	Kocher-Langenbeck + Ilioinguinal	185	1465	Fall at home	none	76

## Sheet: Old-old group
No.	age	BMI	Comorbidity	Fracture types	Quality of reduction	Complication	natural death	Clinical scores (points)	pain	ambulation	range of motion	Operative approach	operative time (min)	bleeding amount (ml)	Mechanism of injury	Associated injury	follow-up (months)
1	75	21.3	Anemia，Hypertension	Transverse	Imperfect	none	none	14	5	4	5	Kocher-Langenbeck + Ilioinguinal	175	760	Pedestrian	none	72
2	76	21.4	Cardiopathy，Anemia	Anterior column	Anatomic	Lateral femoral cutaneous nerve palsy	none	18	6	6	6	Ilioinguinal	85	340	Fall at home	none	84
3	76	21.6	Cerebrovascular accident，Hypertension	Posterior wall	Anatomic	none	none	12	4	4	4	Kocher-Langenbeck	45	280	Auto vs. Pedestrian	none	75
4	77	22.9	Anemia	Transverse + posterior wall	Imperfect	none	none	12	4	4	4	Kocher-Langenbeck	45	280	Pedestrian	none	56
5	77	24.6	Pulmonary	Associated both column	Poor	Heterotopic ossification	death	14	5	4	5	Kocher-Langenbeck + Ilioinguinal	135	552	Auto vs. Pedestrian	none	51
6	77	21.6	Anemia，Hypertension	Transverse + posterior wall	Anatomic	none	none	15	5	5	5	Kocher-Langenbeck	75	650	Pedestrian	none	59
7	78	24.6	Cerebrovascular accident，Hypertension	Associated both column	Anatomic	Lateral femoral cutaneous nerve palsy	death	18	6	6	6	Kocher-Langenbeck + Ilioinguinal	85	652	Pedestrian	none	60
8	78	19.2	Anemia	T-shaped	Imperfect	none	none	16	6	5	5	Kocher-Langenbeck + Ilioinguinal	155	732	Auto vs. Pedestrian	none	49
9	79	21.8	Anemia	Anterior wall	Anatomic	none	none	14	5	4	5	Ilioinguinal	55	647	Fall at home	none	52
10	79	21.4	Cardiopathy，Hypertension	Associated both column	Poor	Loss of reduction	none	15	6	4	5	Kocher-Langenbeck + Ilioinguinal	175	760	Auto vs. Pedestrian	none	52
11	80	18.3	Pulmonary，Diabetes mellitus	Anterior wall	Imperfect	none	death	12	5	3	4	Ilioinguinal	60	350	Fall at home	none	48
12	81	24.2	Anemia	Anterior column	Anatomic	none	none	18	6	6	6	Ilioinguinal	55	352	Fall at home	none	35
13	82	19.2	Cerebrovascular accident，Hypertension	Anterior wall	Imperfect	Incisional hernia	none	16	6	5	5	Ilioinguinal	65	370	Fall at home	none	36
14	83	22.7	Anemia	Anterior column	Imperfect	none	death	16	6	5	5	Ilioinguinal	55	650	Fall at home	none	27
15	85	21.5	Pulmonary	Anterior wall	Anatomic	none	none	17	6	5	6	Ilioinguinal	45	320	Fall at home	none	34
16	90	23.8	Diabetes mellitus，Hypertension	Anterior column	Anatomic	none	death	16	6	5	5	Ilioinguinal	155	552	Pedestrian	none	30
17	75	18.7	Hypertension，Hypertension	Associated both column	Imperfect	Deep venous thrombosis	none	18	6	6	6	Kocher-Langenbeck + Ilioinguinal	175	552	Pedestrian	none	34
18	76	21.3	Cardiopathy，Hypertension	Associated both column	Imperfect	Heterotopic ossification	none	18	6	6	6	Kocher-Langenbeck + Ilioinguinal	165	880	Pedestrian	none	26
19	77	25.8	Pulmonary，Hypertension	Associated both column	Imperfect	none	none	18	6	6	6	Kocher-Langenbeck + Ilioinguinal	115	652	Auto vs. Pedestrian	none	29
20	78	23.1	Anemia，Hypertension	Associated both column	Imperfect	Heterotopic ossification	none	17	6	5	6	Kocher-Langenbeck + Ilioinguinal	85	527	Pedestrian	none	31
21	75	24.3	Diabetes mellitus	T-shaped	Imperfect	none	none	17	6	5	6	Kocher-Langenbeck + Ilioinguinal	165	862	Fall from > 2 m	none	33
22	76	21.4	Hypertension	Associated both column	Imperfect	Superficial infection	none	15	5	4	6	Kocher-Langenbeck + Ilioinguinal	175	862	Bike accident	none	18
23	78	25.4	Cardiopathy，Hypertension	T-shaped	Poor	none	none	12	4	4	4	Kocher-Langenbeck + Ilioinguinal	165	870	Pedestrian	none	27
24	79	23.2	Hypertension，Hypertension	Associated both column	Poor	Heterotopic ossification	death	18	6	6	6	Kocher-Langenbeck + Ilioinguinal	185	870	Pedestrian	none	34
25	76	24.8	Hypertension，Hypertension	Posterior wall	Anatomic	Loss of reduction	none	17	6	5	6	Kocher-Langenbeck	55	452	Fall from > 2 m	none	30
